# Supplementary material for: Non-Invasive Optical Motion Tracking Allows Monitoring of Respiratory Dynamics in Dystrophin-Deficient Mice
Source: Cells. 2022 Mar 7;11(5):918. doi: 10.3390/cells11050918 (PMC8909479; doi:10.3390/cells11050918)
Supplement: Supplementary file 1 [file cells-11-00918-s001.zip]

Archive with 1 entries (1 files):
- cells-1559960-supplementary.pdf
